# Supplementary material for: Atrial Myxoma in Both Chambers: Biatrial or Bilateral? A Rare Case Resected via Endoscopic Approach and Literature Review
Source: Med Sci (Basel). 2025 Nov 30;13(4):294. doi: 10.3390/medsci13040294 (PMC12734751; doi:10.3390/medsci13040294)
Supplement: Supplementary file 1 [file medsci-13-00294-s001.zip]

Archive with 1 entries (1 files):
- medsci-3995896-supplementary.xlsx
