# Supplementary material for: Atrial Myxoma in Both Chambers: Biatrial or Bilateral? A Rare Case Resected via Endoscopic Approach and Literature Review
Source: Med Sci (Basel). 2025 Nov 30;13(4):294. doi: 10.3390/medsci13040294 (PMC12734751; doi:10.3390/medsci13040294)
Supplement: Supplementary file 1 [file medsci-13-00294-s001.zip › medsci-3995896-supplementary.xlsx]

## Sheet: Sheet1
NO	AUTHOR	TITLE	YEAR OF PUBLICATION
1	H Abe 1, T Minagawa, R Ishiwara, S Uchigasaki, F Takeda	[Multiple recurrent cardiac myxomas]	2009
2	Akbar K. Ahmed	A rare case of atrial myxoma with biatrial extension	2007
3	Konstantin Alexiou	Angina pectoris as first manifestation of a huge biatrial myxoma	2009
4	Anwar A. Alhulaibi	Case of Bilateral Atrial Myxomas in Carney Syndrome	2023
5	Chandrasekaran Ananthanarayanan	Dumb-bell in the heart: rare case of biatrial myxoma with mitral regurgitation	2016
6	T. Anderson,	A case of bi-atrial myxomas with successful surgical removal	1970
7	Ali Azari	An Unusual Biatrial Cardiac Myxoma in a Young Patient	2015
8	Barik, Ramachandra	A Biatrial Myxoma with Triple Ripples	2018
9	Uﾄ殷r Canpolat	Toothache uncovered the biatrial masses	2013
10	Hailong Cao	Familial cardiac myxoma with multifocal recurrences: a case report and review of the literature	2011
11	Chang-Hu Choi,	Giant biatrial myxoma nearly obstructing the orifice of the inferior vena cava	2013
12	A M Cilliers	Massive biatrial myxomas in a child	1999
13	Christopher Cullom	Bilateral Atrial Myxoma With Mechanical Disruption of the Mitral Valvular Apparatus	2023
14	A. Deshpandea	Recurrent, biatrial, familial cardiac myxomas	1994
15			1994
16			1994
17	Aanchal Dixit	Atrial myxomas causing severe left and right ventricular dysfunction	2017
18	J. C. DOIG	Transthoracic and transoesophageal echocardiography in the diagnosis and management of a biatrial myxoma	1993
19	Chengming Fan	Case Report: Giant Biatrial Myxoma Mimicking Malignant Cardiac Tumor in a Patient With a Hepatic Angiomatous Mass	2021
20	Feng Qiang	Dumbbell-Shaped Biatrial Myxoma	2011
21	Nir Flint	Bi-atrial cardiac myxoma with glandular differentiation: a case report with detailed radiologic-pathologic correlation	2018
22	James S. Gammie	Cardiac Autotransplantation and Radical Bi-Atrial Resection for Recurrent Atrial Myxoma	2007
23	Daniel Grandmougin	Recurrent Biatrial Myxomas in Carney Complex with a Spinal Melanotic Schwannoma: Advocacy for a Rigorous Multidisciplinary Follow-Up	2023
24	Shokoufeh Hajsadeghi	Biatrial myxoma in a young lady	2024
25	John Hanly, M.B.	Bi-atrial myxomas presenting as recurrent pulmonary emboli in a girl	1984
26	Eniko Havrankova	Carney Complex with Biatrial Cardiac Myxoma	2014
27	Morhaf Ibrahim	Biatrial Myxoma and Cerebral Ischemia Successfully Treated with Intravenous Thrombolytic Therapy and Surgical Resection	2008
28	John Imperio	The Distribution Patterns of Biatrial Myxomas	1979
29	Adel D. Irani	Biatrial Myxoma: A Case Report and Review of the Literature	2008
30	A.S. Ivanov	SurGical TreaTmenT Of BiaTrial MYXOMA	2021
31	Gagan Jain	Biatrial Myxoma Twins with Acute Myocardial Infarction-A Malady of Rarities!	2025
32	Xiaoming Jia, MD	Recurrent Biatrial Myxoma in a 41-Year-Old Woman after Left Atrial Myxoma Resection	2017
33	Lewis J. Kaplan	Infected Biatrial Myxoma: Transesophageal Echocardiog&phy-Guided Surgical Resection	1994
34	Baki Komsuolu	Familial atriaL myxomas	1983
35			1983
36	Kiyoe Kure	Large Multifocal Cardiac Myxoma Causing the Sudden Unexpected Death of a 2-Month-Old InfantVA Rapidly Growing, Acquired Lesion Versus a Congenital Process? A Case Report	2008
37	Taiyo Kuroda	Giant biatrial myxoma with two different gross findings	2017
38	Navy Laksmono	A rare case of biatrial myxoma in an 11-year-old girl patient with thromboembolic stroke: A case report	2025
39	Li, Yanhu	Biatrial myxoma floating like a butterfly: A case report and review of the literature	2018
40	Asha Mahilmaran	Familial cardiac myxoma: Carney's complex	2003
41	Seung Yeon Min	Biatrial myxoma and multiple organ infarctions combined with Leriche syndrome in a female patient	2014
42	Azka Naeem	Subtle Symptoms of Large Biatrial Myxomas: A Case Study and Surgical Insights	2025
43	Osamu Namura	A Case of Biatrial Multiple Myxomas with Glandular Structure	2007
44	Mumraiz Salik Naqshband	Biatrial Myxoma and Atrial Septal Defect	2010
45	Susumu Nishio	Multimodality imaging of biatrial myxomas in an asymptomatic patient	2014
46	Pa힊ao휓lu I	Familial atrial myxoma	1991
47	John L. Peachell	Biatrial Myxoma: A Rare Cardiac Tumor	1998
48	Caroline Radner	Gigantic biatrial myxoma in a young female with an atrial septal defect: a case report	2024
49	Jovan Rajic	Genuine biatrial myxoma: The rarest form of myxoma	2022
50	Haifeng Ran	Case Report: Biatrial Myxoma With Pulmonary Embolism and Cerebral Embolism: Clinical Experience and Literature Review	2022
51	Bibek Saha	Abstract 15843: Biatrial and Recurrent Cardiac Myxoma in a Rare Case of Carney Complex (just abstract available online)	2023
52	Stefan R.B. Schneider	Biatrial Recurrence of Two Independently Growing Cardiac Myxoma in a Patient with Multiple Tumor Disease	2014
53	Chaitali SenDasgupta	Bi-atrial myxoma in a toddler: a case report	2012
54	Ayaz Hussain Shaikh	Biatrial Myxoma	2008
55	Sheng Wen-Bo	Risk factors for postoperative recurrence of cardiac myxoma and tlle clinical management：a report oI cases in one center review of literature	2012
56	Ventsislav Sheytanov,	Carney complex featuring giant intracardiac biatrial myxoma in an adolescent girl	2020
57	Pentti Siltanen	Atrial Myxoma in a Family	1976
58	Ravi Srivastava	Transesophageal Echocardiographic Demonstration of Biatrial Myxoma	2014
59	Rachel Stoelk	Elusive for Years: Rare Biatrial Myxoma	2023
60	Oliver Strohm	Biatrial Cardiac Myxoma	2000
61	Attapoom Susupaus	Bilateral Atrial Myxoma: A Case Report	2016
62	Masao Takigami	Familial Carney complex with biatrial cardiac myxoma	2017
63	Yipeng Tang	Total thoracoscopic surgery for biatrial cardiac myxoma: a case report	2020
64	Toshinori Totsugawa	Intraseptal biatrial myxoma excised via the superior septal approach	2007
65	Mehrnoush Toufan	Biatrial Myxoma with a Shared Stalk: A Case Report	2021
66	Kenneth P. Tway	Multiple Biatrial Myxomas Demonstrated by Two-Dimensional Echocardiography	1981
67	Umana, E	Biatrial myxoma resembling an interatrial clot in transit on echocardiogram	1999
68	Vikrant Vijan	An Unusual Case of Biatrial Myxoma in a Young Female	2016
69	Elvyra Voluckiene	Biatrial myxoma: An exceptional case in cardiac surgery	2007
70	V. S. Yakirevich	Biatrial Mvxorna Associated with Mitral Valve Lesion	1983
71	Yukiko Yamada	Biatrial myxomas with Carney complex	2012
72	Manabu Yamasaki	Giant biatrial myxoma in an atrial septal defect	2021
73	Yoichi Yamashita	Biatrial Myxomas With Various Manifestations – Carney Complex –	2015
74	Sang Jeong Yoon	Multicentric Biatrial Myxoma in a Young Female Patient: Case Report	2000
75	Julián Vega Adauy	“Gigantic” biatrial myxoma with right heart functional impairment	2018
76	Fabien Doguet	A biatrial myxoma revealed by pulmonary embolism	2011
77	TADA YIPINTSOI	Bilateral Atrial Myxoma with Successful Removal* Report of a Case	1967
78	our case	Atrial myxoma in both chambers: biatrial or bilateral? A rare case resected via endoscopic approach and literature review	2025
79	Jeton Bytyci	Giant Biatrial Myxoma With Few Symptoms—The Odd Between the Rare: A Case Report	2025
80	AKM Monwarul Islam	Biatrial Myxoma in a Young Male Patient	2011
81	Hiroyasu Komuro	Recurrent stroke due to biatrial myxoma lacking typical transesophageal echocardiographic findings	2025
82	Tadiboina, Avinash;	Biatrial Myxoma Presenting as Acute Stroke: A Rare Case of Tumor Embolization	2025
83	S. Blasco Turrión	Large biatrial myxoma through an atrial septal defect	2020
